# Supplementary material for: Analysis of Novel DNA Adducts Derived from Acetaldehyde
Source: Biomolecules. 2025 Jun 16;15(6):878. doi: 10.3390/biom15060878 (PMC12190651; doi:10.3390/biom15060878)
Supplement: Supplementary file 1 [file biomolecules-15-00878-s001.zip]

Archive with 12 entries (9 files):
- biomolecules-3527361-supplementary/__MACOSX/
- biomolecules-3527361-supplementary/__MACOSX/Supple Fig_rev1/
- biomolecules-3527361-supplementary/__MACOSX/Supple Fig_rev1/._Fig. S1_rev.pdf
- biomolecules-3527361-supplementary/__MACOSX/Supple Fig_rev1/._Fig. S2_rev.pdf
- biomolecules-3527361-supplementary/__MACOSX/Supple Fig_rev1/._Fig. S3.pdf
- biomolecules-3527361-supplementary/__MACOSX/Supple Fig_rev1/._Fig. S4.pdf
- biomolecules-3527361-supplementary/biomolecules-3527361-submit-Original image.zip
- biomolecules-3527361-supplementary/Supple Fig_rev1/
- biomolecules-3527361-supplementary/Supple Fig_rev1/Fig. S1_rev.pdf
- biomolecules-3527361-supplementary/Supple Fig_rev1/Fig. S2_rev.pdf
- biomolecules-3527361-supplementary/Supple Fig_rev1/Fig. S3.pdf
- biomolecules-3527361-supplementary/Supple Fig_rev1/Fig. S4.pdf
